# Supplementary material for: The clove (Syzygium aromaticum) genome provides insights into the eugenol biosynthesis pathway
Source: Commun Biol. 2022 Jul 9;5:684. doi: 10.1038/s42003-022-03618-z (PMC9271057; doi:10.1038/s42003-022-03618-z)
Supplement: Supplementary file 3 — Supplementary Data 1 [file 42003_2022_3618_MOESM3_ESM.xlsx]

## Sheet: 1A
Supplementary Data 1A. Oxford Nanopore Technologies (ONT) sequencing summary. Raw ONT reads were cleaned by using SeqKit (Shen et al., 2016)58 to discard reads shorter than 10000 bp or with quality scores lower than 7, corrected using Ratatosk, and filtered for chloroplast and mitocondria contamination.
ONT sequencing	raw reads	cleaned reads
Number of reads	1138890	1163292
Mean read length (bp)	29318.5	26644.4
Read length N50 (bp)	36902	34389
longest read length (bp)	316394	293499
Total bases (bp)	33390534296	30995175489
Coverage (based on estimated size 343-Mb)	97.3485	90.3649

## Sheet: 1B
Supplementary Data 1B. Illumina sequencing summary. Illumina raw reads were cleaned by using fastp (Chen et al., 2018)59 to discard low quality reads and adapters sequences.
Illumina sequencing	Illumina cleaned reads generated from DNAseq libraries	Illumina cleaned reads generated from Hi-C libraries
Number of reads	320000000	393890890
Total bases (bp)	47259747176	39710027944
Coverage (based on estimated size 343-Mb)	137.784	115.773

## Sheet: 1C
Supplementary Data 1C. RNAseq sequencing summary
sample	tissue	definition	raw	trimmed	mapped	unique	counted
LIB01	Leaf	mature leaf	44052158	42913561	42220234	41581454	38149797
LIB02	Leaf	mature leaf	41885646	40812495	40650024	40195721	36801615
LIB03	Leaf	mature leaf	48678709	47383457	46812946	46223099	41912453
LIB04	Leaf	expanded leaf	47096030	45952450	45419732	44562911	39782604
LIB05	Bud	green bud	37204667	36274916	34994061	33049744	27784670
LIB06	Bud	green bud	55179476	53698107	52401405	50010942	43529938
LIB07	Bud	green bud	51575648	50148875	48719871	46435981	41026958
LIB08	Peduncle	green bud peduncle	31980635	30697668	29475989	28815125	25820030
LIB09	Peduncle	green bud peduncle	44736137	42918096	39292777	38460557	34240458
LIB10	Peduncle	green bud peduncle	17114088	16586844	16305487	15958086	14075331
LIB11	Bud	pink bud	34440298	33499703	32843675	30144106	27613142
LIB12	Bud	pink bud	46509387	45145570	44643262	40900238	38036812
LIB13	Bud	fruiting bud	64427777	62677464	61465962	59354866	54562800
LIB14	Bud	fruiting bud	57020894	55115649	53015446	50499225	46080164
LIB15	Peduncle	fruiting bud peduncle	10245534	9783927	5855993	5733166	5145767
LIB16	Stem	stem	16785927	15529961	10884579	10737332	9538736
LIB17	Stem	stem	48508186	46539701	41099708	40572539	36545644
LIB18	Flower	flower	76116400	73192555	70851887	64380146	58708126
LIB19	Bud	initial fruiting bud	42992441	41421034	41006029	37214600	34321941
LIB20	Flower	flower	37485994	36124542	35637610	32571410	29756759
LIB21	Leaf	expanded leaf	23596478	22783677	22536374	22245343	20593020
LIB22	Peduncle	pink and flowering bud peduncle	41627610	39422353	38907564	38078672	34808111
LIB23	Peduncle	pink and flowering bud peduncle	46225595	43633219	42864208	41834238	38326364
LIB24	Leaf	young leaf I	43053356	40771748	40158410	39244313	35910714
LIB25	Leaf	young leaf I	33777864	32077644	31783907	31102835	28587713
LIB26	Leaf	young leaf I	45668499	43616785	43201313	42234994	38712996
LIB27	Bud	young bud not pooled	37383378	35530666	34986284	33985432	31382393
LIB28	Bud	young bud not pooled	40965046	38828811	38394259	37235016	34344030
LIB29	Bud	young bud not pooled	28627612	27101578	26802618	25937460	23953139
LIB30	Peduncle	young bud peduncle	44221736	42639595	42363232	40790640	37156130
LIB31	Peduncle	young bud peduncle	37133649	35922909	35694234	34374963	31370899
LIB32	Bud	pink bud	52773984	51102281	50782532	47064417	43501513
LIB33	Bud	initial fruiting bud	43271240	41891579	41555247	39396954	36249618
LIB34	Bud	initial fruiting bud	50382836	48703872	48254426	45981475	42151286
LIB35	Peduncle	young bud peduncle	47801309	46170983	43947276	42189012	37552077
LIB36	Bud	fruiting bud	47385933	45802542	44580605	42667534	38827438
LIB37	Leaf	mature leaf lamina	57870925	56001780	55252154	54332501	49890353
LIB38	Stem	stem	3592129	3107162	3021967	2986216	2707539
LIB39	Leaf	expanded leaf	56808280	55154806	54668901	53972101	49636410
LIB40	Peduncle	fruiting bud peduncle	40429950	38485065	37203108	36436370	32907814
LIB41	Peduncle	fruiting bud peduncle	59526452	56846266	54827344	53610407	48770704
LIB42	Leaf	mature leaf lamina	43870806	42321596	41352406	40059304	36141118
LIB43	Leaf	mature leaf lamina	44700718	43125314	42407110	41043635	37444794
LIB44	Leaf	mature leaf	33486364	32590134	32129561	31738676	29187249
LIB45	Leaf	mature leaf	25047380	24277094	23730375	23417178	21582167
LIB46	Leaf	mature leaf	23701713	23022929	22901997	22582869	20717859
LIB47	Leaf	expanded leaf	27655362	26876867	26353427	26009645	24084663
LIB48	Leaf	expanded leaf	27288090	26476770	26379654	25984673	23949248
LIB49	Leaf	expanded leaf	28545192	27721832	27609292	27250246	25082005
LIB50	Leaf	young leaf II	29449068	28483762	27609156	27016314	24025829
LIB51	Leaf	young leaf II	27499774	26709966	26522789	26042575	23933649
LIB52	Leaf	young leaf II	21192164	20594114	20465975	20102946	18438988
LIB53	Leaf	young leaf I	24318806	23570138	23431977	23013486	21257861
LIB54	Leaf	young leaf I	25370388	24642986	24502245	23984657	21752714
LIB55	Leaf	young leaf I	23179271	22519435	22377379	21914341	20098768
LIB56	Bud	green bud	35943216	35363755	34617093	32842602	29697043
LIB57	Bud	green bud	27855525	27350195	27065937	25883281	23082524
LIB58	Bud	green bud	33145806	32359340	31869589	30558536	27141365
LIB59	Bud	pink bud	30665103	29930490	29686359	28054319	25618380
LIB60	Bud	pink bud	24567586	24016459	23814709	22283790	20319855
LIB61	Bud	pink bud	36428697	35827892	35597537	32518261	30404712
LIB62	Bud	initial fruiting bud	37401885	36516285	36108653	33563565	30921443
LIB63	Bud	initial fruiting bud	24716759	24296721	23961122	22743240	20972642
LIB64	Bud	initial fruiting bud	39790507	39081584	38397316	36255255	33417418
LIB65	Bud	fruiting bud	36989498	36144086	35650223	34305187	31706150
LIB66	Bud	fruiting bud	35739165	34979837	34354004	32749223	30099200
LIB67	Bud	fruiting bud	32344361	31668356	30990618	29576413	27325417
LIB68	Bud	young bud pooled	21637644	21228021	21038609	20409183	19000276
LIB69	Bud	young bud pooled	25433401	25032316	24806907	24061632	22275721
LIB70	Bud	young bud pooled	126898348	124061012	122509908	118695714	110421569
