# Supplementary material for: The clove (Syzygium aromaticum) genome provides insights into the eugenol biosynthesis pathway
Source: Commun Biol. 2022 Jul 9;5:684. doi: 10.1038/s42003-022-03618-z (PMC9271057; doi:10.1038/s42003-022-03618-z)
Supplement: Supplementary file 4 — Supplementary Data 2 [file 42003_2022_3618_MOESM4_ESM.xlsx]

## Sheet: 2A
Supplementary Data 2A. List of proteins used to identify S. aromaticum phenylpropanoid biosynthetic genes.
Protein	species	Family	gene ID
PAL1	Eucalyptus grandis	Myrtaceae	Eucgr.A01144
PAL2	Eucalyptus grandis	Myrtaceae	Eucgr.C03570
PAL3	Eucalyptus grandis	Myrtaceae	Eucgr.G02848
PAL4	Eucalyptus grandis	Myrtaceae	Eucgr.G02849
PAL5	Eucalyptus grandis	Myrtaceae	Eucgr.G02850
PAL6	Eucalyptus grandis	Myrtaceae	Eucgr.G02851
PAL7	Eucalyptus grandis	Myrtaceae	Eucgr.G02852
PAL8	Eucalyptus grandis	Myrtaceae	Eucgr.J00907
PAL9	Eucalyptus grandis	Myrtaceae	Eucgr.J01079
C4H1	Eucalyptus grandis	Myrtaceae	Eucgr.C00065
C4H2	Eucalyptus grandis	Myrtaceae	Eucgr.J01844
4CL1	Eucalyptus grandis	Myrtaceae	Eucgr.C02284
4CL10	Eucalyptus grandis	Myrtaceae	Eucgr.G02758
4CL11	Eucalyptus grandis	Myrtaceae	Eucgr.G02879
4CL12	Eucalyptus grandis	Myrtaceae	Eucgr.K02927
4CL13	Eucalyptus grandis	Myrtaceae	Eucgr.K02929
4CL2	Eucalyptus grandis	Myrtaceae	Eucgr.K00087
4CL3	Eucalyptus grandis	Myrtaceae	Eucgr.B00135
4CL4	Eucalyptus grandis	Myrtaceae	Eucgr.B03468
4CL5	Eucalyptus grandis	Myrtaceae	Eucgr.B03502
4CL6	Eucalyptus grandis	Myrtaceae	Eucgr.B03942
4CL7	Eucalyptus grandis	Myrtaceae	Eucgr.B03943
4CL8	Eucalyptus grandis	Myrtaceae	Eucgr.D02624
4CL9	Eucalyptus grandis	Myrtaceae	Eucgr.F03543
HCT1	Eucalyptus grandis	Myrtaceae	Eucgr.F03972
HCT2	Eucalyptus grandis	Myrtaceae	Eucgr.F03973
HCT3	Eucalyptus grandis	Myrtaceae	Eucgr.F03974
HCT4	Eucalyptus grandis	Myrtaceae	Eucgr.F03978
HCT5	Eucalyptus grandis	Myrtaceae	Eucgr.J03126
C3'H1	Eucalyptus grandis	Myrtaceae	Eucgr.A02185
C3'H2	Eucalyptus grandis	Myrtaceae	Eucgr.A02188
C3'H3	Eucalyptus grandis	Myrtaceae	Eucgr.A02190
C3'H4	Eucalyptus grandis	Myrtaceae	Eucgr.G03199
CCoAOMT1	Eucalyptus grandis	Myrtaceae	Eucgr.I01134
CCoAOMT10	Eucalyptus grandis	Myrtaceae	Eucgr.C03684
CCoAOMT11	Eucalyptus grandis	Myrtaceae	Eucgr.C03939
CCoAOMT12	Eucalyptus grandis	Myrtaceae	Eucgr.F04260
CCoAOMT13	Eucalyptus grandis	Myrtaceae	Eucgr.H04643
CCoAOMT14	Eucalyptus grandis	Myrtaceae	Eucgr.H04644
CCoAOMT15	Eucalyptus grandis	Myrtaceae	Eucgr.H04646
CCoAOMT16	Eucalyptus grandis	Myrtaceae	Eucgr.H04648
CCoAOMT17	Eucalyptus grandis	Myrtaceae	Eucgr.H04650
CCoAOMT2	Eucalyptus grandis	Myrtaceae	Eucgr.G01417
CCoAOMT3	Eucalyptus grandis	Myrtaceae	Eucgr.B02687
CCoAOMT4	Eucalyptus grandis	Myrtaceae	Eucgr.C00924
CCoAOMT5	Eucalyptus grandis	Myrtaceae	Eucgr.C00925
CCoAOMT6	Eucalyptus grandis	Myrtaceae	Eucgr.C03667
CCoAOMT7	Eucalyptus grandis	Myrtaceae	Eucgr.C03668
CCoAOMT8	Eucalyptus grandis	Myrtaceae	Eucgr.C03674
CCoAOMT9	Eucalyptus grandis	Myrtaceae	Eucgr.C03680
COMT1	Eucalyptus grandis	Myrtaceae	Eucgr.A01397
COMT10	Eucalyptus grandis	Myrtaceae	Eucgr.A01797
COMT11	Eucalyptus grandis	Myrtaceae	Eucgr.A01846
COMT12	Eucalyptus grandis	Myrtaceae	Eucgr.A01863
COMT13	Eucalyptus grandis	Myrtaceae	Eucgr.A01865
COMT14	Eucalyptus grandis	Myrtaceae	Eucgr.A01867
COMT15	Eucalyptus grandis	Myrtaceae	Eucgr.A01873
COMT16	Eucalyptus grandis	Myrtaceae	Eucgr.A01874
COMT17	Eucalyptus grandis	Myrtaceae	Eucgr.A01875
COMT18	Eucalyptus grandis	Myrtaceae	Eucgr.A01876
COMT19	Eucalyptus grandis	Myrtaceae	Eucgr.A01877
COMT2	Eucalyptus grandis	Myrtaceae	Eucgr.A00759
COMT20	Eucalyptus grandis	Myrtaceae	Eucgr.A01878
COMT21	Eucalyptus grandis	Myrtaceae	Eucgr.A01880
COMT22	Eucalyptus grandis	Myrtaceae	Eucgr.A01881
COMT23	Eucalyptus grandis	Myrtaceae	Eucgr.A01884
COMT24	Eucalyptus grandis	Myrtaceae	Eucgr.A02870
COMT25	Eucalyptus grandis	Myrtaceae	Eucgr.B01744
COMT26	Eucalyptus grandis	Myrtaceae	Eucgr.B01747
COMT27	Eucalyptus grandis	Myrtaceae	Eucgr.E01092
COMT28	Eucalyptus grandis	Myrtaceae	Eucgr.E03146
COMT29	Eucalyptus grandis	Myrtaceae	Eucgr.E03148
COMT3	Eucalyptus grandis	Myrtaceae	Eucgr.A01389
COMT30	Eucalyptus grandis	Myrtaceae	Eucgr.E03339
COMT31	Eucalyptus grandis	Myrtaceae	Eucgr.E03341
COMT32	Eucalyptus grandis	Myrtaceae	Eucgr.E03874
COMT33	Eucalyptus grandis	Myrtaceae	Eucgr.E03875
COMT34	Eucalyptus grandis	Myrtaceae	Eucgr.E03877
COMT35	Eucalyptus grandis	Myrtaceae	Eucgr.F02623
COMT36	Eucalyptus grandis	Myrtaceae	Eucgr.F02624
COMT37	Eucalyptus grandis	Myrtaceae	Eucgr.F02625
COMT38	Eucalyptus grandis	Myrtaceae	Eucgr.F03794
COMT39	Eucalyptus grandis	Myrtaceae	Eucgr.G00017
COMT4	Eucalyptus grandis	Myrtaceae	Eucgr.A01392
COMT40	Eucalyptus grandis	Myrtaceae	Eucgr.G00020
COMT41	Eucalyptus grandis	Myrtaceae	Eucgr.G01808
COMT42	Eucalyptus grandis	Myrtaceae	Eucgr.G01810
COMT43	Eucalyptus grandis	Myrtaceae	Eucgr.H00347
COMT44	Eucalyptus grandis	Myrtaceae	Eucgr.H00348
COMT45	Eucalyptus grandis	Myrtaceae	Eucgr.H00349
COMT46	Eucalyptus grandis	Myrtaceae	Eucgr.H00350
COMT47	Eucalyptus grandis	Myrtaceae	Eucgr.H00351
COMT48	Eucalyptus grandis	Myrtaceae	Eucgr.H00352
COMT49	Eucalyptus grandis	Myrtaceae	Eucgr.H00353
COMT5	Eucalyptus grandis	Myrtaceae	Eucgr.A01394
COMT50	Eucalyptus grandis	Myrtaceae	Eucgr.H00354
COMT51	Eucalyptus grandis	Myrtaceae	Eucgr.H00356
COMT52	Eucalyptus grandis	Myrtaceae	Eucgr.H03920
COMT53	Eucalyptus grandis	Myrtaceae	Eucgr.H03922
COMT54	Eucalyptus grandis	Myrtaceae	Eucgr.H03924
COMT55	Eucalyptus grandis	Myrtaceae	Eucgr.H03926
COMT56	Eucalyptus grandis	Myrtaceae	Eucgr.I02810
COMT57	Eucalyptus grandis	Myrtaceae	Eucgr.K00041
COMT58	Eucalyptus grandis	Myrtaceae	Eucgr.K00449
COMT59	Eucalyptus grandis	Myrtaceae	Eucgr.K00949
COMT6	Eucalyptus grandis	Myrtaceae	Eucgr.A01395
COMT60	Eucalyptus grandis	Myrtaceae	Eucgr.K00950
COMT61	Eucalyptus grandis	Myrtaceae	Eucgr.K00951
COMT62	Eucalyptus grandis	Myrtaceae	Eucgr.K00953
COMT63	Eucalyptus grandis	Myrtaceae	Eucgr.K00954
COMT64	Eucalyptus grandis	Myrtaceae	Eucgr.K00955
COMT65	Eucalyptus grandis	Myrtaceae	Eucgr.K00956
COMT66	Eucalyptus grandis	Myrtaceae	Eucgr.K00957
COMT67	Eucalyptus grandis	Myrtaceae	Eucgr.K01696
COMT7	Eucalyptus grandis	Myrtaceae	Eucgr.A01600
COMT8	Eucalyptus grandis	Myrtaceae	Eucgr.A01795
COMT9	Eucalyptus grandis	Myrtaceae	Eucgr.A01796
CCR1	Eucalyptus grandis	Myrtaceae	Eucgr.J03114
CCR2	Eucalyptus grandis	Myrtaceae	Eucgr.F03954
CCR3	Eucalyptus grandis	Myrtaceae	Eucgr.B02222
CCR4	Eucalyptus grandis	Myrtaceae	Eucgr.C01240
CCR5	Eucalyptus grandis	Myrtaceae	Eucgr.F03605
CCR6	Eucalyptus grandis	Myrtaceae	Eucgr.G00052
CCR7	Eucalyptus grandis	Myrtaceae	Eucgr.G02325
CCR8	Eucalyptus grandis	Myrtaceae	Eucgr.I01552
CCR9	Eucalyptus grandis	Myrtaceae	Eucgr.I01783
CAD10	Eucalyptus grandis	Myrtaceae	Eucgr.D01088
CAD11	Eucalyptus grandis	Myrtaceae	Eucgr.D01089
CAD12	Eucalyptus grandis	Myrtaceae	Eucgr.D01090
CAD13	Eucalyptus grandis	Myrtaceae	Eucgr.D01091
CAD14	Eucalyptus grandis	Myrtaceae	Eucgr.E01103
CAD15	Eucalyptus grandis	Myrtaceae	Eucgr.E01104
CAD16	Eucalyptus grandis	Myrtaceae	Eucgr.E01105
CAD17	Eucalyptus grandis	Myrtaceae	Eucgr.E01107
CAD18	Eucalyptus grandis	Myrtaceae	Eucgr.E01108
CAD19	Eucalyptus grandis	Myrtaceae	Eucgr.E01110
CAD2	Eucalyptus grandis	Myrtaceae	Eucgr.G01350
CAD20	Eucalyptus grandis	Myrtaceae	Eucgr.E01115
CAD21	Eucalyptus grandis	Myrtaceae	Eucgr.E01117
CAD22	Eucalyptus grandis	Myrtaceae	Eucgr.E01119
CAD23	Eucalyptus grandis	Myrtaceae	Eucgr.E02204
CAD24	Eucalyptus grandis	Myrtaceae	Eucgr.E02310
CAD25	Eucalyptus grandis	Myrtaceae	Eucgr.E02319
CAD26	Eucalyptus grandis	Myrtaceae	Eucgr.E02559
CAD27	Eucalyptus grandis	Myrtaceae	Eucgr.E02570
CAD28	Eucalyptus grandis	Myrtaceae	Eucgr.E02580
CAD29	Eucalyptus grandis	Myrtaceae	Eucgr.F01676
CAD3	Eucalyptus grandis	Myrtaceae	Eucgr.H03208
CAD30	Eucalyptus grandis	Myrtaceae	Eucgr.F01677
CAD31	Eucalyptus grandis	Myrtaceae	Eucgr.F01678
CAD32	Eucalyptus grandis	Myrtaceae	Eucgr.F01679
CAD33	Eucalyptus grandis	Myrtaceae	Eucgr.F01680
CAD34	Eucalyptus grandis	Myrtaceae	Eucgr.G02223
CAD35	Eucalyptus grandis	Myrtaceae	Eucgr.H02411
CAD36	Eucalyptus grandis	Myrtaceae	Eucgr.H02412
CAD37	Eucalyptus grandis	Myrtaceae	Eucgr.H02414
CAD38	Eucalyptus grandis	Myrtaceae	Eucgr.H02415
CAD39	Eucalyptus grandis	Myrtaceae	Eucgr.H02431
CAD4	Eucalyptus grandis	Myrtaceae	Eucgr.D00468
CAD40	Eucalyptus grandis	Myrtaceae	Eucgr.H02433
CAD41	Eucalyptus grandis	Myrtaceae	Eucgr.H02434
CAD42	Eucalyptus grandis	Myrtaceae	Eucgr.H04903
CAD43	Eucalyptus grandis	Myrtaceae	Eucgr.I00570
CAD44	Eucalyptus grandis	Myrtaceae	Eucgr.I00571
CAD45	Eucalyptus grandis	Myrtaceae	Eucgr.I00572
CAD46	Eucalyptus grandis	Myrtaceae	Eucgr.I00573
CAD47	Eucalyptus grandis	Myrtaceae	Eucgr.K01941
CAD5	Eucalyptus grandis	Myrtaceae	Eucgr.D00471
CAD6	Eucalyptus grandis	Myrtaceae	Eucgr.D00472
CAD7	Eucalyptus grandis	Myrtaceae	Eucgr.D00473
CAD8	Eucalyptus grandis	Myrtaceae	Eucgr.D01086
CAD9	Eucalyptus grandis	Myrtaceae	Eucgr.D01087
F5H1	Eucalyptus grandis	Myrtaceae	Eucgr.I02371
F5H2	Eucalyptus grandis	Myrtaceae	Eucgr.J02393
CSE	Eucalyptus grandis	Myrtaceae	Eucgr.F02557

## Sheet: 2B
Supplementary Data 2B. List of proteins used to identify S. aromaticum phenylpropanoid biosynthetic genes.
Protein	species	Family	Uniprot entry number	phytozome v12 entry
C3H/APX1 (AT1G07890)	Arabidopsis thaliana	Brassicaceae	F4HU93	NA
C3H/APX1 (AT1G07890)	Arabidopsis thaliana	Brassicaceae	Q05431	NA
C3H/APX1	Populus trichocarpa v3.0	Salicaceae	NA	Potri.009G015400
C3H/APX1	Populus trichocarpa v3.0	Salicaceae	NA	Potri.016G084800

## Sheet: 2C
Supplementary Data 2C. List of proteins used to identify S. aromaticum selected members of the pinoresinol–lariciresinol reductase, isoflavone reductase, and phenylcoumaran benzylic ether reductase (PIP) family.
Protein	species	Family	Uniprot entry number	NCBI entry number
EGS1	Clarkia breweri	Onagraceae	B2WSM9	NA
EGS2	Clarkia breweri	Onagraceae	B2WSN0	NA
EGS1a	Fragaria x ananassa	Rosaceae	T2AY45	NA
EGS1b	Fragaria x ananassa	Rosaceae	T2AXC4	NA
EGS2	Fragaria x ananassa	Rosaceae	T2AZ69	NA
EGS1	Gymnadenia conopsea	Orchidaceae	A0A0E3KXU6	NA
EGS1	Gymnadenia odoratissima	Orchidaceae	A0A0E3NCN9	NA
IEGS1	Gymnadenia x densiflora	Orchidaceae	A0A0E3H852	NA
APS1	Larrea tridentata	Zygophyllaceae	V5NR15	NA
EGS	Ocimum gratissimum	Lamiaceae	A0A1B2U6S8	NA
EGS	Ocimum kilimandscharicum	Lamiaceae	A0A1B2U6T4	NA
EGS	Ocimum tenuiflorum	Lamiaceae	A0A1B2U6S6	NA
EGS1	Ocinum basilicum	Lamiaceae	Q15GI4	NA
EGS1	Petunia x hybrida	Solanaceae	B2WSN1	NA
APS1	Piper regnellii	Piperaceae	V5NT01	NA
IGS1	Clarkia breweri	Onagraceae	B2WSM8	NA
PPS	Larrea tridentata	Zygophyllaceae	V5NQY6	NA
IGS1	Petunia x hybrida	Solanaceae	Q15GI3	NA
AIS1	Pimpinella anisum	Apiaceae	B8RCD2	NA
PPS	Piper regnellii	Piperaceae	V5NR18	NA
DcE(I)GS1	Daucus carota	Apiaceae	NA	XP_017241251.1
RcEGS1	Rosa chinensis	Rosaceae	M1FGX5	NA

## Sheet: 2D
Supplementary Data 2D. List of proteins used to identify S. aromaticum alcohol acyl transferase (AAT).
Protein	species	Family	Uniprot entry number	NCBI entry number
CbBEAT	Clarkia breweri	Onagraceae	O64988	NA
CbBEBT	Clarkia breweri	Onagraceae	Q8GT21	NA
CmAAT1	Cucumis melo	Cucurbitaceae	P93094	NA
CmAAT2	cucumis melo	Cucurbitaceae	Q8SA67	NA
CmAAT3	Cucumis melo	Cucurbitaceae	Q5I2Q5	NA
CmAAT4	Cucumis melo	Cucurbitaceae	Q5I2Q4	NA
VAAT	Fragaria vesca	Rosaceae	Q8GTM5	NA
SAAT	Fragaria x ananassa	Rosaceae	Q9FVF1	NA
CAAT1	Larrea tridentata	Zygophyllaceae	V5NSZ9	NA
MdAAT1	Malus domestica PPP	Rosaceae	Q64FJ6	NA
BanAAT	Musa sp	Musaceae	NA	CAC09063.1
SALAT	Papaver somniferum	Papaveraceae	Q94FT4	NA
BPBT	Petunia hybrida	Solanaceae	Q6E593	NA
PhCFAT	Petunia x hybrida	Solanaceae	A1XWY7	NA
RhAAT1	Rosa hybrid cultivar	Rosaceae	Q5I6B5	NA
ObCAAT1	Ocinum basilicum	Lamiaceae	NA	QKK36036.1
FCAAT1	Fragaria chiloensis	Rosaceae	D0QJ93	NA
MdAAT1-GS	Malus domestica PPP	Rosaceae	V9P9T8	NA
FaAAT2	Fragaria ananassa	Rosaceae	G1EFQ3	NA
SpAAT1	Solanum pennellii	Solanaceae	A0A0A0RSG8	NA
SlAAT1	Solanum lycopersicum	Solanaceae	Q6QLX4	NA
VpAAT1	Vasconcellea cundinamarcensis	Caricaceae	D0QJ94	NA
