# Supplementary material for: The clove (Syzygium aromaticum) genome provides insights into the eugenol biosynthesis pathway
Source: Commun Biol. 2022 Jul 9;5:684. doi: 10.1038/s42003-022-03618-z (PMC9271057; doi:10.1038/s42003-022-03618-z)
Supplement: Supplementary file 5 — Supplementary Data 3 [file 42003_2022_3618_MOESM5_ESM.xlsx]

## Sheet: Sheet1
Supplementary Data 3. List of selected genes in S. aromaticum.
PROTEIN ID	GENE ID
4CL1	saro002210
4CL10	saro027091
4CL11	saro027249
4CL12	saro027250
4CL2	saro002211
4CL3	saro003720
4CL4	saro004831
4CL5	saro004858
4CL6	saro006451
4CL7	saro009285
4CL8	saro014422
4CL9	saro016984
AAT1	saro000535
AAT10	saro006403
AAT11	saro010031
AAT12	saro010032
AAT13	saro010033
AAT14	saro010038
AAT15	saro012502
AAT16	saro012505
AAT17	saro012507
AAT18	saro012692
AAT19	saro012762
AAT2	saro001094
AAT20	saro012813
AAT21	saro012814
AAT22	saro012815
AAT23	saro012818
AAT24	saro012820
AAT25	saro012821
AAT26	saro012824
AAT27	saro014481
AAT28	saro015635
AAT29	saro015636
AAT3	saro001102
AAT30	saro015637
AAT31	saro015639
AAT32	saro015641
AAT33	saro015644
AAT34	saro015645
AAT35	saro015647
AAT36	saro015648
AAT37	saro015650
AAT38	saro015655
AAT39	saro015656
AAT4	saro001572
AAT40	saro016022
AAT41	saro017416
AAT42	saro017626
AAT43	saro017628
AAT44	saro020356
AAT45	saro020359
AAT46	saro020361
AAT47	saro023378
AAT48	saro023379
AAT49	saro023486
AAT5	saro003214
AAT50	saro023526
AAT51	saro024898
AAT52	saro024900
AAT53	saro025096
AAT54	saro027239
AAT55	saro027484
AAT6	saro004815
AAT7	saro004816
AAT8	saro004817
AAT9	saro005806
ABC2-072	saro016948
ABC2-113	saro023078
ABC2-115	saro023111
ABCB-138	saro025277
ABCC-041	saro009861
ABCG-061	saro013997
ABCG-062	saro013999
ABCG-064	saro014171
ABCG-116	saro023302
ABCG-131	saro024701
ABCG-133	saro024787
ABCG-143	saro026067
ABCI-001	saro000396
C3H1	saro000721
C3'H1	saro001561
C3H2	saro004114
C3'H2	saro017357
C3H3	saro006040
C3H4	saro013498
C3H5	saro022087
C3H6	saro022916
C3H7	saro024461
C4H1	saro005105
C4H2	saro024000
C4H3	saro024007
CAD1	saro008030
CAD10	saro010523
CAD11	saro012757
CAD12	saro015897
CAD13	saro018287
CAD14	saro018288
CAD15	saro020520
CAD16	saro020856
CAD17	saro020857
CAD18	saro022325
CAD2	saro008031
CAD3	saro008032
CAD4	saro008033
CAD5	saro008034
CAD6	saro008376
CAD7	saro010003
CAD8	saro010004
CAD9	saro010006
CCoAOMT1	saro004326
CCoAOMT10	saro020324
CCoAOMT11	saro022299
CCoAOMT2	saro005659
CCoAOMT3	saro005660
CCoAOMT4	saro005662
CCoAOMT5	saro007134
CCoAOMT6	saro013577
CCoAOMT7	saro015962
CCoAOMT8	saro015964
CCoAOMT9	saro020321
CCR1	saro005060
CCR10	saro024838
CCR2	saro006537
CCR3	saro014466
CCR4	saro015340
CCR5	saro016645
CCR6	saro016646
CCR7	saro016659
CCR8	saro021805
CCR9	saro021970
COMT1	saro000861
COMT10	saro003543
COMT11	saro006088
COMT12	saro006980
COMT13	saro009991
COMT14	saro009992
COMT15	saro014639
COMT16	saro014861
COMT17	saro014862
COMT18	saro014863
COMT19	saro014864
COMT2	saro001049
COMT20	saro014932
COMT21	saro015355
COMT22	saro016094
COMT23	saro016249
COMT24	saro017578
COMT25	saro017579
COMT26	saro017582
COMT27	saro017583
COMT28	saro017584
COMT29	saro017586
COMT3	saro001050
COMT30	saro017955
COMT31	saro017959
COMT32	saro025216
COMT33	saro025217
COMT34	saro025218
COMT35	saro025493
COMT36	saro025494
COMT37	saro025495
COMT38	saro025497
COMT39	saro025498
COMT4	saro001262
COMT40	saro025499
COMT41	saro025503
COMT42	saro025508
COMT43	saro025509
COMT44	saro025510
COMT5	saro001316
COMT6	saro001317
COMT7	saro001318
COMT8	saro001321
COMT9	saro001328
CSE1	saro015111
CSE2	saro016627
CSE3	saro017029
CSE4	saro017086
CSE5	saro018482
CSE6	saro022751
EGS1	saro023967
EGS10	saro023976
EGS11	saro023977
EGS12	saro023978
EGS13	saro023979
EGS14	saro023980
EGS15	saro027336
EGS2	saro023968
EGS3	saro023969
EGS4	saro023970
EGS5	saro023971
EGS6	saro023972
EGS7	saro023973
EGS8	saro023974
EGS9	saro023975
esterase23	saro007992
F5H1	saro021382
F5H2	saro024413
HCT1	saro013789
HCT2	saro024848
hydrolase149	saro008781
hydrolase424	saro026641
hydrolase425	saro026642
NmrA1	saro004483
NmrA2	saro010087
NmrA3	saro010088
NmrA4	saro010089
NmrA5	saro016270
NmrA6	saro027306
NmrA7	saro027307
PAL1	saro000784
PAL2	saro007067
PAL3	saro017014
PAL4	saro017015
PAL5	saro022827
PAL6	saro022964
PCBER1	saro009582
PCBER2	saro009583
PCBER3	saro009584
PCBER4	saro009585
PCBER5	saro012679
PCBER6	saro016105
PCBER7	saro021338
PCBER8	saro021339
PCBER9	saro023862
