# Supplementary material for: The clove (Syzygium aromaticum) genome provides insights into the eugenol biosynthesis pathway
Source: Commun Biol. 2022 Jul 9;5:684. doi: 10.1038/s42003-022-03618-z (PMC9271057; doi:10.1038/s42003-022-03618-z)
Supplement: Supplementary file 6 — Supplementary Data 4 [file 42003_2022_3618_MOESM6_ESM.xlsx]

## Sheet: Sheet1
Supplementary Data 4. Additional HPLC-UV and GC-MS analysis results. Concentration (mg/g of FW) of metabolites in Syzygium aromaticum leaves and buds at different growth phases. Data represented are mean ± SD (n = 3). Eugenol and eugenol acetate concentrations were determined by HPLC-UV; the concentrations of the other compounds were determined by GC–MS. **Two values not detected; *one value not …
			Bud					Leaf
	Growth phase		YB	GB	PB	IFB	FB	YLI	YLII	EL	ML
Compound class	Compound	RT (min)
Phenylpropenes	Allyl-phenylpropenes
	Eugenol	2.88	8.607 ± 1.390	20.692 ± 5.189	29.660 ± 1.876	27.863 ± 1.867	18.687 ± 1.680	8.328 ± 1.059	11.076 ± 2.378	20.112 ± 2.675	27.866 ± 6.209
	eugenol acetate	3.35	43.117 ± 6.050	37.503 ± 2.749	3.548 ± 1.586	0.787 ± 0.314	0.163 ± 0.283**	20.307 ± 1.925	29.117 ± 4.184	0.107 ± 0.038	0.053 ± 0.013
	chavicol	15.9	0.014 ± 0.003	0.038 ± 0.015	0.065 ± 0.005	0.084 ± 0.004	0.052 ± 0.015	0.015 ± 0.006	0.013 ± 0.004	0.033 ± 0.009	0.057 ± 0.020
	Chavicol acetate	17.8	0.083 ± 0.007	0.122 ± 0.039	-	-	-	0.051 ± 0.014	0.060 ± 0.008	-	-
	Safrole	16.8	-	-	-	-	-	-	-	0.0003 ± 0.0005*	-
	Methyl eugenol	-	-	-	-	-	-	-	-	-	-
	Methyl chavicol (Estragole)	-	-	-	-	-	-	-	-	-	-
	Propenyl-phenylpropenes
	Isoeugenol	20.2	0.022 ± 0.003	0.029 ± 0.007	0.019 ± 0.009	0.020 ± 0.002	0.015 ± 0.002	0.012 ± 0.004	0.012 ± 0.001	0.010 ± 0.004	0.014 ± 0.005
	isoeugenol acetate	23.7	0.027 ± 0.002	0.023 ± 0.007	0.005 ± 0.001	-	-	0.014 ± 0.003	0.016 ± 0.005	-	-
	t-Anol/anol	-	-	-	-	-	-	-	-	-	-
	Methyl isoeugenol	-	-	-	-	-	-	-	-	-	-
	Anethole	-	-	-	-	-	-	-	-	-	-
	Methyl isochavicol (anethole)	-	-	-	-	-	-	-	-	-	-
Terpenes	Sesquiterpenes
	Caryophyllene	19.67	3.839 ± 1.323	3.070 ± 0.875	3.145 ± 0.470	3.983 ± 0.229	4.372 ± 3.243	4.107 ± 0.387	5.646 ± 1.223	3.125 ± 0.572	5.359 ± 1.354
	Caryophyllene oxide	23.31	-	0.040 ± 0.003	0.049 ± 0.003	0.090 ± 0.023	0.094 ± 0.036	0.010 ± 0.001	0.012 ± 0.011*	0.143 ± 0.035	0.961 ± 0.356
	Humulene	20.49	0.655 ± 0.073	0.594 ± 0.165	0.357 ± 0.032	0.393 ± 0.019	0.232 ± 0.062	0.642 ± 0.191	0.576 ± 0.112	0.384 ± 0.071	0.649 ± 0.203
	Humulene oxide	23.93	-	-	0.0296 ± 0.0002	0.033 ± 0.002	0.032 ± 0.001	-	0.001 ± 0.001**	0.011 ± 0.003	0.081 ± 0.033
	alpha-Farnesene	21.37	0.286 ± 0.017	0.256 ± 0.094	0.130 ± 0.010	0.156 ± 0.015	0.074 ± 0.034	0.183 ± 0.061	0.132 ± 0.020	0.091 ± 0.022	0.026 ± 0.010
	beta-Cubebene	21	0.120 ± 0.020	0.110 ± 0.043	0.040 ± 0.035*	0.063 ± 0.007	0.024 ± 0.013	0.032 ± 0.014	0.019 ± 0.003	0.014 ± 0.004	0.011 ± 0.006
	beta-Elemene	18.97	0.065 ± 0.013	0.042 ± 0.016	0.013 ± 0.004	0.009 ± 0.001	0.001 ± 0.002**	0.029 ± 0.015	0.022 ± 0.003	0.008 ± 0.001	0.001 ± 0.001*
	Copaene	18.7	0.109 ± 0.013	0.091 ± 0.031	0.041 ± 0.002	0.049 ± 0.002	0.032 ± 0.012	0.061 ± 0.023	0.050 ± 0.008	0.030 ± 0.005	0.063 ± 0.030
	Nerolidol	22.69	-	-	-	-	-	0.005 ± 0.004	0.006 ± 0.006*	0.010 ± 0.001	0.016 ± 0.005
Other phenolic compound	2-Methoxy-4-propyl-phenol	20.37	0.009 ± 0.002	0.007 ± 0.001	0.005 ± 0.001	0.0056 ± 0.0004	0.004 ± 0.001	-	-	-	0.008 ± 0.005
	Coniferyl acetate	-	-	-	-	-	-	-	-	-	-
	Coumaryl acetate	-	-	-	-	-	-	-	-	-	-
Benzofuran	6-Methoxy-3-methyl-benzofuran	20.87	-	0.012 ± 0.002	0.016 ± 0.003	0.015 ± 0.005	0.014 ± 0.006	0.013 ± 0.004	0.011 ± 0.001	0.032 ± 0.014	0.022 ± 0.008
Monolignol	Coniferyl alcohol	21.9	-	-	0.0046 ± 0.0001	0.006 ± 0.001	0.005 ± 0.001	-	-	0.0014 ± 0.0003	0.010 ± 0.004
	Coumaryl alcohol	na	-	-	-	-	-	-	-	-	-
Cinnamaldehyde	Coniferyl aldehyde	26.4	0.0036 ± 0.0002	0.0042 ± 0.0004	0.0044 ± 0.0001	0.005 ± 0.001	0.0046 ± 0.0006	0.0006 ± 0.0003	0.0005 ± 0.0004*	0.0016 ± 0.0005	0.009 ± 0.003
	Coumaraldehyde	-	-	-	-	-	-	-	-	-	-
Benzoate ester	Methyl salicylate	14.8	0.074 ± 0.009	0.093 ± 0.041	0.104 ± 0.018	0.170 ± 0.043	0.084 ± 0.019	0.007 ± 0.004	0.004 ± 0.001	0.0020 ± 0.0002	0.006 ± 0.003
